# Supplementary material for: Exploring Determinants of Spatial Variations in the Dengue Fever Epidemic Using Geographically Weighted Regression Model: A Case Study in the Joint Guangzhou-Foshan Area, China, 2014
Source: Int J Environ Res Public Health. 2017 Dec 6;14(12):1518. doi: 10.3390/ijerph14121518 (PMC5750936; doi:10.3390/ijerph14121518)
Supplement: Supplementary file 1 [file ijerph-14-01518-s001.zip]

Archive with 2 entries (2 files):
- ijerph-247407-sup-proof.docx
- ijerph-247407-sup-proof.pdf
